# Supplementary material for: Yeast Particles Hyper-Loaded with Terpenes for Biocide Applications
Source: Molecules. 2022 Jun 2;27(11):3580. doi: 10.3390/molecules27113580 (PMC9182042; doi:10.3390/molecules27113580)
Supplement: Supplementary file 1 [file molecules-27-03580-s001.zip]

Archive with 1 entries (1 files):
- molecules-1611754-supplementary.pdf
